# Supplementary material for: Pulsed Electromagnetic Fields Induce Skeletal Muscle Cell Repair by Sustaining the Expression of Proteins Involved in the Response to Cellular Damage and Oxidative Stress
Source: Int J Mol Sci. 2023 Nov 23;24(23):16631. doi: 10.3390/ijms242316631 (PMC10706358; doi:10.3390/ijms242316631)
Supplement: Supplementary file 1 [file ijms-24-16631-s001.zip]

Archive with 1 entries (1 files):
- ijms-2689709-supplementary.pdf
